# Supplementary material for: Comparative Analysis of the Complete Chloroplast Genome of Mainland Aster spathulifolius and Other Aster Species
Source: Plants (Basel). 2020 Apr 29;9(5):568. doi: 10.3390/plants9050568 (PMC7285121; doi:10.3390/plants9050568)
Supplement: Supplementary file 1 [file plants-09-00568-s001.zip › Supplementary_tables.xlsx]

## Sheet: Table S1
Table S1. Predicted RNA-editing sites in the protein-coding genes of the mainland Aster spathulifolius chloroplast genome.
No	Gene	Nucleotide position	Amino acid position	Effect	Score
1	accD	370	124	CCU (P) → UCU (S)	1
2	accD	448	150	CAC (H) → UAC (Y)	1
3	accD	812	271	UCG (S) → UUG (L)	0.8
4	accD	1213	405	CCA (P) → UCA (S)	1
5	accD	1421	474	CCU (P) → CUU (L)	1
6	atpI	629	210	UCA (S) → UUA (L)	1
7	ccsA	110	37	CCA (P) → CUA (L)	0.86
8	ccsA	370	124	CCC (P) → UCC (S)	0.86
9	matK	293	98	UCU (S) → UUU (F)	0.86
10	matK	652	218	CAU (H) → UAU (Y)	1
11	matK	1243	415	CAU (H) → UAU (Y)	1
12	ndhA	107	36	CCU (P) → CUU (L)	1
13	ndhA	566	189	UCA (S) → UUA (L)	1
14	ndhA	1073	358	UCC (S) → UUC (F)	1
15	ndhB	149	50	UCA (S) → UUA (L)	1
16	ndhB	467	156	CCA (P) → CUA (L)	1
17	ndhB	586	196	CAU (H) → UAU (Y)	1
18	ndhB	611	204	UCA (S) → UUA (L)	0.8
19	ndhB	737	246	CCA (P) → CUA (L)	1
20	ndhB	746	249	UCU (S) → UUU (F)	1
21	ndhB	830	277	UCA (S) → UUA (L)	1
22	ndhB	1481	494	CCA (P) → CUA (L)	1
23	ndhD	2	1	ACG (T) → AUG (M)	1
24	ndhD	383	128	UCA (S) → UUA (L)	1
25	ndhD	599	200	UCA (S) → UUA (L)	1
26	ndhD	674	225	UCA (S) → UUA (L)	1
27	ndhD	878	293	UCA (S) → UUA (L)	1
28	ndhD	887	296	CCC (P) → CUC (L)	1
29	ndhD	1310	437	UCA (S) → UUA (L)	0.8
30	ndhF	290	97	UCA (S) → UUA (L)	1
31	ndhG	166	56	CAU (H) → UAU (Y)	0.8
32	ndhG	314	105	ACA (T) → AUA (I)	0.8
33	petB	611	204	CCA (P) → CUA (L)	1
34	psbF	77	26	UCU (S) → UUU (F)	1
35	psbL	2	1	ACG (T) → AUG (M)	1
36	rpl20	308	103	UCA (S) → UUA (L)	0.86
37	rpoA	824	275	UCA (S) → UUA (L)	1
38	rpoB	983	328	GCU (A) → GUU (V)	1
39	rpoC1	508	170	CCC (P) → UCC (S)	1
40	rpoC1	1589	530	GCA (A) → GUA (V)	0.86
41	rpoC1	2054	685	CCA (P) → CUA (L)	1
42	rpoC2	3722	1241	UCG (S) → UUG (L)	0.86
43	rps2	248	83	UCA (S) → UUA (L)	1
44	rps14	80	27	UCA (S) → UUA (L)	1
45	rps14	149	50	CCA (P) → CUA (L)	1

## Sheet: Table S2
Table S2. Analyses of the variable sites in the Aster chloroplast genomes.
Features	LSC region	SSC region	IR region	Complete chloroplast genome
Number of sites	87294	18712	24621	146751
Number of variable sites	1728	422	51	2289
Number of parsimony informative sites	153	54	7	224
Nucleotide diversity	0.00776	0.00884	0.00077	0.00563
Total number of mutations	1763	433	52	2337
InDel	399	144	48	1124

## Sheet: Table S3
Table S3. Ka, Ks, and Ka/Ks values of 80 protein-coding genes from comparisons between mainland A. spathulifolius and five other Aster chloroplast genomes.
Mainland A. spathulifolius (MAs), island A. spathulifolius (IAs), A. altaicus (Aa), A. indicus (Ai), A. hersiloides (Ah) and A. tataricus (At)
	Ka values					Ks values					Ka/Ks values
Gene	MAs vs IAs	MAs vs Aa	MAs vs Ah	MAs vs Ai	MAs vs At	MAs vs IAs	MAs vs Aa	MAs vs Ah	MAs vs Ai	MAs vs At	MAs vs IAs	MAs vs Aa	MAs vs Ah	MAs vs Ai	MAs vs At
accD	0.0018	0.0009	0.0018	0	0	0.0067	0.0101	0.0203	0.0101	0.0101	0.268657	0.0891089	0.08867	0	0
atpA	0	0.0017	0.0009	0	0	0.0053	0.0106	0.008	0.0106	0.008	0	0.160377	0.1125	0	0
atpB	0	0.0031	0.0009	0.0013	0.0013	0	0	0	0	0	0	0	0	0	0
atpE	0	0	0	0	0	0.0103	0.0207	0.0103	0.0103	0.0103	0	0	0	0	0
atpF	0	0	0	0	0	0	0	0.0165	0	0	0	0	0	0	0
atpH	0.0057	0.0057	0.0057	0.0057	0.0057	0	0	0	0	0	0	0	0	0	0
atpI	0	0	0	0	0.0018	0	0	0.0108	0.0054	0.0053	0	0	0	0	0.339623
ccsA	0.0019	0	0	0	0	0.0067	0.0066	0.0066	0.0066	0	0.283582	0	0	0	0
cemA	0.0019	0	0	0	0	0.0067	0.0066	0.0066	0.0066	0	0.283582	0	0	0	0
clpP	0.0022	0.0044	0	0.0022	0.0022	0.0076	0.0076	0.0076	0.0076	0.0076	0.289474	0.578947	0	0.289474	0.289474
infA	0	0	0	0	0	0	0	0	0	0	0	0	0	0	0
matK	0.0017	0.0026	0.0026	0.0026	0.0061	0.0089	0.0059	0.0149	0.0029	0.003	0.191011	0.440678	0.174497	0.896552	2.03333
ndhA	0.0025	0	0.0012	0	0	0.0073	0.0073	0.0109	0.0073	0.0036	0.342466	0	0.110092	0	0
ndhB	0	0	0	0	0	0	0	0	0	0	0	0	0	0	0
ndhC	0	0	0	0	0	0	0	0.0115	0	0	0	0	0	0	0
ndhD	0	0.0009	0.0009	0	0	0.0028	0.0055	0.0168	0.0055	0.0028	0	0.163636	0.0535714	0	0
ndhE	0	0	0	0	0	0	0	0.0272	0	0	0	0	0	0	0
ndhF	0.0006	0.0018	0.0029	0.0006	0.0017	0.0139	0.0159	0.024	0.0079	0.0099	0.0431655	0.113208	0.120833	0.0759494	0.171717
ndhG	0	0	0.0025	0	0	0.0076	0.0152	0.0076	0.023	0.0152	0	0	0.328947	0	0
ndhH	0	0.0011	0.0011	0	0	0	0.0037	0.0037	0.0074	0.0074	0	0.297297	0.297297	0	0
ndhI	0	0	0	0	0	0	0	0.0441	0.0086	0	0	0	0	0	0
ndhJ	0	0	0	0	0	0	0.0089	0.0089	0	0	0	0	0	0	0
ndhK	0	0	0	0	0	0	0.006	0.006	0.0121	0.006	0	0	0	0	0
petA	0	0.0014	0	0	0	0.0087	0.0175	0.0131	0.0131	0.0175	0	0.08	0	0	0
petB	0.0051	0.0051	0.0051	0.0051	0.0051	0.0094	0.0094	0.0094	0.0157	0.0094	0.542553	0.542553	0.542553	0.324841	0.542553
petD	0	0	0	0	0	0	0.0169	0.0084	0.0169	0.0084	0	0	0	0	0
petG	0	0	0	0	0	0	0	0.033	0	0	0	0	0	0	0
petL	0	0.015	0	0	0	0	0.0355	0	0.0355	0.0355	0	0.422535	0	0	0
petN	0	0	0	0	0	0	0	0	0	0	0	0	0	0	0
psaA	0	0.0006	0	0.0006	0.0006	0.0038	0.0095	0.0076	0.0057	0.0057	0	0.0631579	0	0.105263	0.105263
psaB	0	0	0	0	0	0.002	0.01	0.008	0.006	0.008	0	0	0	0	0
psaC	0	0	0	0	0	0	0.0346	0	0.0171	0.0171	0	0	0	0	0
psaI	0	0	0	0	0	0	0.0345	0	0.0345	0.0345	0	0	0	0	0
psaJ	0	0	0	0	0	0	0	0	0	0	0	0	0	0	0
psbA	0.0012	0.0012	0	0.0012	0.0012	0.0119	0.0119	0.0119	0.0079	0.016	0.10084	0.10084	0	0.151899	0.075
psbB	0	0	0	0	0	0.0083	0.0166	0.0138	0.011	0.011	0	0	0	0	0
psbC	0	0	0	0	0	0	0.0029	0.0144	0.0057	0.0057	0	0	0	0	0
psbD	0	0.0025	0.0012	0	0	0.004	0	0.008	0.012	0.008	0	0	0.15	0	0
psbE	0	0	0	0	0	0	0.0166	0	0	0	0	0	0	0	0
psbF	0	0	0	0	0	0	0	0	0	0	0	0	0	0	0
psbH	0	0	0	0	0	0	0	0	0	0	0	0	0	0	0
psbI	0	0	0	0	0	0	0	0	0	0	0	0	0	0	0
psbJ	0	0	0	0	0	0	0	0	0	0	0	0	0	0	0
psbK	0	0	0	0	0	0	0	0	0	0	0	0	0	0	0
psbL	0	0	0	0.0114	0	0	0	0	0	0	0	0	0	0	0
psbM	0	0	0	0	0	0	0	0	0	0	0	0	0	0	0
psbN	0	0	0	0	0	0	0	0	0	0	0	0	0	0	0
psbT	0	0	0	0	0	0	0	0	0	0	0	0	0	0	0
psbZ	0	0	0	0	0	0	0	0.0204	0	0	0	0	0	0	0
rbcL	0.0009	0.0009	0.0057	0.0009	0.009	0.0029	0	0.0048	0	0.0067	0.310345	0	1.1875	0	1.34328
rpl2	0	0	0	0	0	0	0	0	0	0	0	0	0	0	0
rpl14	0	0.0036	0	0.0036	0.0036	0	0	0	0	0	0	0	0	0	0
rpl16	0	0.0034	0.0034	0.0034	0.0034	0	0.0095	0.0095	0.0095	0.0095	0	0.357895	0.357895	0.357895	0.357895
rpl20	0.0036	0	0	0	0	0	0	0.0115	0	0	0	0	0	0	0
rpl22	0	0	0.0029	0	0	0	0	0	0	0	0	0	0	0	0
rpl23	0	0	0	0	0	0	0	0	0	0	0	0	0	0	0
rpl32	0	0	0	0	0	0	0	0.0258	0	0	0	0	0	0	0
rpl33	0	0	0	0	0	0.0205	0	0	0	0	0	0	0	0	0
rpl36	0	0	0	0	0	0	0	0	0	0	0	0	0	0	0
rpoA	0.0026	0	0.0038	0	0	0.009	0.0135	0.0135	0.009	0.009	0.288889	0	0.281481	0	0
rpoB	0	0.0008	0.0008	0.0004	0.0004	0.0027	0.0067	0.0121	0.0054	0.0054	0	0.119403	0.0661157	0.0740741	0.0740741
rpoC1	0.0006	0.0019	0.0019	0.0013	0.0013	0.0041	0.0021	0.0041	0.0021	0.0021	0.146341	0.904762	0.463415	0.619048	0.619048
rpoC2	0.0013	0.0019	0.0022	0.0013	0.0009	0.0073	0.0083	0.0093	0.0073	0.0093	0.178082	0.228916	0.236559	0.178082	0.0967742
rps2	0.0018	0.0018	0.0018	0.0018	0.0018	0	0	0.0061	0	0	0	0	0.295082	0	0
rps3	0.004	0.004	0.004	0.004	0.004	0	0.0067	0.0067	0	0	0	0.597015	0.597015	0	0
rps4	0	0	0	0	0	0	0	0.0085	0	0.0066	0	0	0	0	0
rps7	0	0	0	0	0	0	0	0	0	0	0	0	0	0	0
rps8	0	0	0.0033	0	0	0	0.0098	0	0	0	0	0	0	0	0
rps11	0	0	0	0	0	0	0	0	0	0.0092	0	0	0	0	0
rps12	0	0.01	0.01	0	0	0	0	0	0	0	0	0	0	0	0
rps14	0	0	0	0	0	0	0	0	0	0.014	0	0	0	0	0
rps15	0	0	0.0047	0.0047	0	0	0	0	0	0.014	0	0	0	0	0
rps16	0.0051	0	0.0047	0.0047	0	0	0	0	0	0.014	0	0	0	0	0
rps18	0	0	0	0	0	0	0	0	0	0	0	0	0	0	0
rps19	0	0	0	0	0	0	0	0	0	0	0	0	0	0	0
ycf1	0.0035	0.0043	0.007	0.0048	0.0043	0.0098	0.0096	0.0108	0.0127	0.0078	0.357143	0.447917	0.648148	0.377953	0.551282
ycf2	0.0002	0.0004	0.0002	0.0002	0.0004	0.0007	0.0041	0.0027	0.002	0.002	0.285714	0.097561	0.0740741	0.1	0.2
ycf3	0	0	0	0	0	0	0	0.0085	0	0	0	0	0	0	0
ycf4	0	0	0	0	0	0	0.0154	0.0076	0	0	0	0	0	0	0
ycf15	0	0	0	0	0	0	0	0	0	0	0	0	0	0	0

## Sheet: Table S4
Table S4. Number of simple sequence repeats and their positions in each Aster species.
Species	No	Unit	Repetition	Length (bp)	SSR start position	SSR end position	Region	Locus	Location	Note
Mainland Aster spathulifolius	1	A	10	10	7477	7486	LSC	trnQ-UUG_psbK	IGS
	2	A	10	10	13301	13310	LSC	rpoB	Exon
	3	A	10	10	18342	18382	LSC	rpoC1	Exon	Compound type
	4	A	10	10	29743	29798	LSC	trnR-UCU_trnG-UCC	IGS	Compound type
	5	A	10	10	44228	44237	LSC	ycf3	Intron
	6	A	11	11	152674	152684	IRa	rpl2_trnH-GUG	IGS
	7	A	12	12	95625	95636	IRb	ndhB	Intron
	8	A	12	12	117139	117186	SSC	ndhA	Intron	Compound type
	9	A	13	13	35536	35548	LSC	trnS-UGA_psbZ	IGS
	10	A	13	13	60714	60726	LSC	ycf4_cemA	IGS
	11	A	14	14	36068	36081	LSC	psbZ_trnG-GCC	IGS
	12	C	10	10	5275	5284	LSC	rps16	Intron
	13	T	10	10	23153	23162	LSC	rpoC2_rps2	IGS
	14	T	10	10	25998	26007	LSC	atpI_atpH	IGS
	15	T	10	10	29743	29798	LSC	trnR-UCU_trnG-UCC	IGS	Compound type
	16	T	10	10	46511	46567	LSC	rps4_trnT-UGU	IGS	Compound type
	17	T	10	10	54754	54763	LSC	atpB_rbcL	IGS
	18	T	10	10	117139	117186	SSC	ndhA	Intron	Compound type
	19	T	11	11	27953	27963	LSC	atpF_atpA	IGS
	20	T	11	11	71618	71628	LSC	clpP	Intron
	21	T	11	11	84601	84611	IRb	rps19_rpl2	IGS
	22	T	11	11	120484	120494	SSC	psaC_ndhD	IGS
	23	T	12	12	12615	12626	LSC	trnE-UUC_rpoB	IGS
	24	T	12	12	35169	35180	LSC	psbC_trnS-UGA	IGS
	25	T	12	12	59612	59623	LSC	psaI_ycf4	IGS
	26	T	12	12	70641	70652	LSC	clpP	Intron
	27	T	12	12	141649	141660	IRa	ndhB	Intron
	28	T	13	13	50825	50837	LSC	ndhC_trnV-UAC	IGS
	29	T	14	14	51437	51450	LSC	ndhC_trnV-UAC	IGS
	30	T	14	14	80859	80872	LSC	rps8_rpl14	IGS
	31	T	17	17	78439	78455	LSC	rpoA	Exon
	32	TA	9	18	31488	31505	LSC	trnT-GGU_psbD	IGS
	33	AAT	4	12	29743	29798	LSC	trnR-UCU_trnG-UCC	IGS	Compound type
	34	AAT	4	12	30894	30905	LSC	trnG-UCC_trnT-GGU	IGS
	35	ATA	4	12	18342	18382	LSC	rpoC1	Exon	Compound type
	36	ATA	4	12	59333	59366	LSC	accD_psaI	IGS	Compound type
	37	ATA	4	12	82137	82148	LSC	rpl16	Intron
	38	ATA	4	12	137852	137863	IRa	ycf15_rps12	IGS
	39	ATT	4	12	46825	46836	LSC	trnT-UGU_trnL-UAA	IGS
	40	GAA	5	15	109710	109748	SSC	ycf1	Exon	Compound type
	41	GAA	5	15	109710	109748	SSC	ycf1	Exon	Compound type
	42	TAA	4	12	12240	12251	LSC	trnE-UUC_rpoB	IGS
	43	TAA	4	12	32445	32456	LSC	trnT-GGU_psbD	IGS
	44	TAT	4	12	48668	48679	LSC	trnF-GAA_ndhJ	IGS
	45	TAT	4	12	75599	75610	LSC	petB	Intron
	46	TAT	4	12	99422	99433	IRb	rps12_ycf15	IGS
	47	TTA	4	12	118	129	LSC	trnH-GUG_psbA	IGS
	48	TTA	5	15	50990	51004	LSC	ndhC_trnV-UAC	IGS
	49	TTA	5	15	59208	59222	LSC	accD_psaI	IGS
	50	TTA	5	15	72145	72159	LSC	clpP_psbB	IGS
	51	TTC	4	12	34969	34980	LSC	psbC	Exon
	52	ATTAG	3	15	56891	56905	LSC	rbcL_accD	IGS
	53	TATAT	3	15	59333	59366	LSC	accD_psaI	IGS	Compound type
	54	TCATA	3	15	42896	42910	LSC	ycf3	Intron
	55	TCCTA	3	15	46511	46567	LSC	rps4_trnT-UGU	IGS	Compound type
Island Aster spathulifolius	1	A	10	10	12715	12724	LSC	rpoB	Exon
	2	A	10	10	17751	17760	LSC	rpoC1	Exon
	3	A	10	10	42940	42949	LSC	ycf3	Intron
	4	A	10	10	53427	53436	LSC	atpB_rbcL	IGS
	5	A	10	10	69167	69176	LSC	clpP	Intron
	6	A	10	10	73215	73224	LSC	petB	Intron
	7	A	10	10	119279	119288	SSC	ndhD_ccsA	IGS
	8	A	10	10	149448	149457	IRa	rpl2_trnH-GUG	IGS
	9	A	11	11	33977	33987	LSC	psbC_trnS-UGA	IGS
	10	A	11	11	63436	63446	LSC	psbE_petL	IGS
	11	A	12	12	162	173	LSC	trnH-GUG_psbA	IGS
	12	A	12	12	11337	11348	LSC	trnE-UUC_rpoB	IGS
	13	A	13	13	40913	40937	LSC	psaA_ycf3	IGS	Compound type
	14	A	14	14	27311	27340	LSC	atpF_atpA	IGS	Compound type
	15	A	14	14	45612	45625	LSC	trnT-UGU_trnL-UAA	IGS
	16	A	17	17	24407	24423	LSC	atpI_atpH	IGS
	17	A	17	17	34382	34398	LSC	trnS-UGA_psbZ	IGS
	18	T	10	10	40913	40937	LSC	psaA_ycf3	IGS	Compound type
	19	T	10	10	82053	82062	IRb	rps19_rpl2	IGS
	20	T	11	11	114002	114012	SSC	ndhA	Intron
	21	T	11	11	120868	120878	SSC	trnL-UAG_rpl32	IGS
	22	T	12	12	49410	49421	LSC	ndhC_trnV-UAC	IGS
	23	T	12	12	57916	57927	LSC	psaI_ycf4	IGS
	24	T	13	13	78386	78398	LSC	rps8_rpl14	IGS
	25	T	14	14	12031	12044	LSC	trnE-UUC_rpoB	IGS
	26	T	15	15	27311	27340	LSC	atpF_atpA	IGS	Compound type
	27	T	15	15	53308	53322	LSC	atpB_rbcL	IGS
	28	T	17	17	75976	75992	LSC	rpoA	Exon
	29	ATA	5	15	64715	64729	LSC	trnP-UGG_psaJ	IGS
	30	GAA	7	21	106949	106969	SSC	ycf1	Exon
	31	TAA	4	12	11703	11714	LSC	trnE-UUC_rpoB	IGS
	32	TAA	4	12	31267	31278	LSC	trnT-GGU_psbD	IGS
	33	TTC	4	12	33790	33801	LSC	psbC	Exon
	34	AAAAG	3	15	64353	64367	LSC	trnW-CCA_trnP-UGG	IGS
	35	AAATC	4	20	121762	121781	SSC	rpl32_ndhF	IGS
	36	AAGAT	3	15	55105	55119	LSC	rbcL	Exon
Aster altaicus	1	A	10	10	6738	6747	LSC	rps16_trnQ-UUG	IGS
	2	A	10	10	13412	13421	LSC	rpoB	Exon
	3	A	10	10	29834	29853	LSC	trnR-UCU_trnG-UCC	IGS	Compound type
	4	A	10	10	68966	68975	LSC	rpl20_rps12	IGS
	5	A	10	10	95355	95364	IRb	ndhB	Intron
	6	A	10	10	120013	120022	SSC	ndhA	Intron
	7	A	11	11	35843	35853	LSC	psbZ_trnG-GCC	IGS
	8	A	11	11	116498	116508	SSC	ndhD_psaC	IGS
	9	A	12	12	31969	31980	LSC	trnT-GGU_psbD	IGS
	10	A	12	12	112821	112832	SSC	rpl32_trnL-UAG	IGS
	11	A	12	12	152361	152372	IRa	rpl2_trnH-GUG	IGS
	12	A	15	15	11211	11225	LSC	psbM_trnD-GUC	IGS
	13	A	15	15	35346	35360	LSC	trnS-UGA_psbZ	IGS
	14	A	16	16	60449	60464	LSC	ycf4_cemA	IGS
	15	C	11	11	5284	5294	LSC	rps16	Intron
	16	T	10	10	9563	9572	LSC	trnC-GCA_petN	IGS
	17	T	10	10	26069	26078	LSC	atpI_atpH	IGS
	18	T	10	10	28016	28025	LSC	atpF_atpA	IGS
	19	T	10	10	50619	50628	LSC	ndhC_trnV-UAC	IGS
	20	T	10	10	65490	65499	LSC	psbE_petL	IGS
	21	T	10	10	141323	141332	IRa	ndhB	Intron
	22	T	11	11	5551	5561	LSC	rps16	Intron
	23	T	11	11	9686	9696	LSC	trnC-GCA_petN	IGS
	24	T	11	11	34980	34990	LSC	psbC_trnS-UGA	IGS
	25	T	11	11	54654	54664	LSC	atpB_rbcL	IGS
	26	T	11	11	71342	71352	LSC	clpP	Intron
	27	T	11	11	114847	114857	SSC	ccsA_ndhD	IGS
	28	T	12	12	70365	70376	LSC	clpP	Intron
	29	T	12	12	84315	84326	IRb	rps19_rpl2	IGS
	30	T	12	12	116882	116893	SSC	psaC_ndhE	IGS
	31	T	13	13	80542	80554	LSC	rps8_rpl14	IGS
	32	T	14	14	126690	126703	SSC	ycf1	Exon
	33	T	15	15	64988	65002	LSC	psbE_petL	IGS
	34	T	15	15	82417	82431	LSC	rpl16	Intron
	35	T	17	17	78122	78138	LSC	rpoA	Exon
	36	T	18	18	12720	12737	LSC	trnE-UUC_rpoB	IGS
	37	AAT	4	12	29834	29853	LSC	trnR-UCU_trnG-UCC	IGS	Compound type
	38	AAT	4	12	32250	32278	LSC	trnT-GGU_psbD	IGS	Compound type
	39	ATA	4	12	81815	81826	LSC	rpl16	Intron
	40	ATA	4	12	137517	137528	IRa	ycf15_rps12	IGS
	41	ATT	4	12	46636	46666	LSC	trnT-UGU_trnL-UAA	IGS	Compound type
	42	ATT	4	12	59090	59101	LSC	accD_psaI	IGS
	43	CTA	4	12	29959	29970	LSC	trnR-UCU_trnG-UCC	IGS
	44	TAA	4	12	12360	12371	LSC	trnE-UUC_rpoB	IGS
	45	TAA	4	12	32250	32278	LSC	trnT-GGU_psbD	IGS	Compound type
	46	TAT	4	12	36145	36156	LSC	trnG-GCC_trnfM-CAU	IGS
	47	TAT	4	12	46636	46666	LSC	trnT-UGU_trnL-UAA	IGS	Compound type
	48	TAT	4	12	48462	48473	LSC	trnF-GAA_ndhJ	IGS
	49	TAT	4	12	75306	75317	LSC	petB	Intron
	50	TAT	4	12	99159	99170	IRb	rps12_ycf15	IGS
	51	TTA	4	12	77089	77100	LSC	petD	Intron
	52	TTA	5	15	71869	71883	LSC	clpP_psbB	IGS
	53	TTC	4	12	34780	34791	LSC	psbC	Exon
	54	TTC	5	15	127226	127240	SSC	ycf1	Exon
	55	ATTAG	3	15	56792	56806	LSC	rbcL_accD	IGS
	56	TCCTA	3	15	46306	46320	LSC	rps4_trnT-UGU	IGS
	57	AATATA	3	18	149	210	LSC	trnH-GUG_psbA	IGS	Compound type
	58	TATTAC	3	18	149	210	LSC	trnH-GUG_psbA	IGS	Compound type
Aster hersileoides	1	A	10	10	13055	13064	LSC	rpoB	Exon
	2	A	10	10	18115	18124	LSC	rpoC1	Exon
	3	A	10	10	31785	31794	LSC	trnT-GGU_psbD	IGS
	4	A	10	10	35163	35172	LSC	trnS-UGA_psbZ	IGS
	5	A	10	10	54435	54545	LSC	atpB_rbcL	IGS	Compound type
	6	A	10	10	95225	95234	IRb	ndhB	Intron
	7	A	10	10	152288	152297	IRa	rpl2_trnH-GUG	IGS
	8	A	11	11	7468	7478	LSC	trnQ-UUG_psbK	IGS
	9	A	11	11	10896	10906	LSC	psbM_trnD-GUC	IGS
	10	A	11	11	35692	35702	LSC	psbZ_trnG-GCC	IGS
	11	A	12	12	29508	29519	LSC	trnR-UCU_trnG-UCC	IGS
	12	A	12	12	48128	48139	LSC	trnF-GAA_ndhJ	IGS
	13	A	12	12	116728	116739	SSC	ndhA	Intron
	14	A	15	15	121716	121730	SSC	ndhD_ccsA	IGS
	15	A	18	18	4638	4655	LSC	trnK-UUU_rps16	IGS
	16	C	10	10	5276	5285	LSC	rps16	Intron
	17	T	10	10	25743	25752	LSC	atpI_atpH	IGS
	18	T	10	10	29274	29283	LSC	atpA_trnR-UCU	IGS
	19	T	10	10	51050	51059	LSC	ndhC_trnV-UAC	IGS
	20	T	10	10	64921	64930	LSC	psbE_petL	IGS
	21	T	10	10	71266	71275	LSC	clpP	Intron
	22	T	10	10	78037	78046	LSC	rpoA	Exon
	23	T	10	10	84173	84182	IRb	rps19_rpl2	IGS
	24	T	10	10	116181	116190	SSC	ndhA	Intron
	25	T	10	10	120066	120075	SSC	psaC_ndhD	IGS
	26	T	10	10	141236	141245	IRa	ndhB	Intron
	27	T	11	11	34802	34812	LSC	psbC_trnS-UGA	IGS
	28	T	11	11	50455	50465	LSC	ndhC_trnV-UAC	IGS
	29	T	11	11	59268	59278	LSC	psaI_ycf4	IGS
	30	T	12	12	22895	22906	LSC	rpoC2_rps2	IGS
	31	T	13	13	46098	46157	LSC	rps4_trnT-UGU	IGS	Compound type
	32	T	14	14	27692	27705	LSC	atpF_atpA	IGS
	33	T	14	14	54435	54545	LSC	atpB_rbcL	IGS	Compound type
	34	T	14	14	80461	80474	LSC	rps8_rpl14	IGS
	35	T	16	16	12365	12380	LSC	trnE-UUC_rpoB	IGS
	36	ATA	4	12	58894	59053	LSC	accD_psaI	IGS	Compound type
	37	ATA	4	12	81739	81750	LSC	rpl16	Intron
	38	ATA	4	12	137438	137449	IRa	ycf15_rps12	IGS
	39	ATT	4	12	46415	46441	LSC	trnT-UGU_trnL-UAA	IGS	Compound type
	40	ATT	4	12	46415	46441	LSC	trnT-UGU_trnL-UAA	IGS	Compound type
	41	GAA	5	15	109321	109335	SSC	ycf1	Exon
	42	TAA	4	12	12015	12026	LSC	trnE-UUC_rpoB	IGS
	43	TAA	4	12	32072	32083	LSC	trnT-GGU_psbD	IGS
	44	TAT	4	12	35952	35963	LSC	trnG-GCC_trnfM-CAU	IGS
	45	TAT	4	12	48290	48301	LSC	trnF-GAA_ndhJ	IGS
	46	TAT	4	12	99021	99032	IRb	rps12_ycf15	IGS
	47	TAT	5	15	58894	59053	LSC	accD_psaI	IGS	Compound type
	48	TAT	6	18	30655	30672	LSC	trnG-UCC_trnT-GGU	IGS
	49	TTA	4	12	76938	76982	LSC	petD	Intron	Compound type
	50	TTC	4	12	34602	34613	LSC	psbC	Exon
	51	TTTA	4	16	76938	76982	LSC	petD	Intron	Compound type
	52	TATAA	3	15	58894	59053	LSC	accD_psaI	IGS	Compound type
	53	TATTA	3	15	71839	71853	LSC	clpP_psbB	IGS
	54	TCCTA	3	15	46098	46157	LSC	rps4_trnT-UGU	IGS	Compound type
Aster indicus	1	A	10	10	13418	13427	LSC	rpoB	Exon
	2	A	10	10	18478	18487	LSC	rpoC1	Exon
	3	A	10	10	76653	76662	LSC	petB_petD	IGS
	4	A	10	10	95718	95727	IRb	ndhB	Intron
	5	A	10	10	117224	117273	SSC	ndhA	Intron	Compound type
	6	A	10	10	123672	123681	SSC	trnL-UAG_rpl32	IGS
	7	A	10	10	152802	152811	IRa	rpl2_trnH-GUG	IGS
	8	A	11	11	7547	7557	LSC	trnQ-UUG_psbK	IGS
	9	A	11	11	11222	11232	LSC	psbM_trnD-GUC	IGS
	10	A	11	11	60690	60700	LSC	ycf4_cemA	IGS
	11	A	12	12	36046	36158	LSC	psbZ_trnG-GCC	IGS	Compound type
	12	A	18	18	35510	35527	LSC	trnS-UGA_psbZ	IGS
	13	T	10	10	9608	9617	LSC	trnC-GCA_petN	IGS
	14	T	10	10	23266	23275	LSC	rpoC2_rps2	IGS
	15	T	10	10	26091	26100	LSC	atpI_atpH	IGS
	16	T	10	10	50825	50834	LSC	ndhC_trnV-UAC	IGS
	17	T	10	10	70650	70659	LSC	clpP	Intron
	18	T	10	10	80893	80902	LSC	rps8_rpl14	IGS
	19	T	10	10	84685	84694	IRb	rps19_rpl2	IGS
	20	T	10	10	120583	120592	SSC	psaC_ndhD	IGS
	21	T	10	10	141769	141778	IRa	ndhB	Intron
	22	T	11	11	54836	54846	LSC	atpB_rbcL	IGS
	23	T	11	11	59586	59596	LSC	psaI_ycf4	IGS
	24	T	12	12	28032	28043	LSC	atpF_atpA	IGS
	25	T	12	12	71625	71636	LSC	clpP	Intron
	26	T	13	13	65757	65769	LSC	psbE_petL	IGS
	27	T	14	14	69190	69203	LSC	rpl20_rps12	IGS
	28	T	14	14	117224	117273	SSC	ndhA	Intron	Compound type
	29	T	17	17	78467	78483	LSC	rpoA	Intron
	30	T	18	18	12728	12745	LSC	trnE-UUC_rpoB	IGS
	31	AT	8	16	36046	36158	LSC	psbZ_trnG-GCC	IGS	Compound type
	32	TA	9	18	77365	77464	LSC	petD	Intron	Compound type
	33	AAT	4	12	29863	29874	LSC	trnR-UCU_trnG-UCC	IGS
	34	AAT	4	12	32415	32443	LSC	trnT-GGU_psbD	IGS	Compound type
	35	ATA	4	12	30986	30997	LSC	trnG-UCC_trnT-GGU	IGS
	36	ATA	4	12	82164	82175	LSC	rpl16	Intron
	37	ATA	4	12	137954	137974	IRa	ycf15_rps12	IGS	Compound type
	38	ATA	5	15	43971	43985	LSC	ycf3	Intron
	39	ATA	5	15	66958	66972	LSC	trnP-UGG_psaJ	IGS
	40	ATA	5	15	123981	123995	SSC	trnL-UAG_rpl32	IGS
	41	ATT	5	15	31113	31127	LSC	trnG-UCC_trnT-GGU	IGS
	42	GAA	4	12	109815	109856	SSC	ycf1	Exon	Compound type
	43	GAA	5	15	109815	109856	SSC	ycf1	Exon	Compound type
	44	TAA	4	12	12367	12378	LSC	trnE-UUC_rpoB	IGS
	45	TAA	4	12	32415	32443	LSC	trnT-GGU_psbD	IGS	Compound type
	46	TAA	5	15	59217	59340	LSC	accD_psaI	IGS	Compound type
	47	TAT	4	12	46842	46853	LSC	trnT-UGU_trnL-UAA	IGS
	48	TAT	4	12	48663	48674	LSC	trnF-GAA_ndhJ	IGS
	49	TAT	4	12	99522	99542	IRb	rps12_ycf15	IGS	Compound type
	50	TTA	4	12	75595	75606	LSC	petB	Intron
	51	TTA	4	12	77365	77464	LSC	petD	Intron	Compound type
	52	TTA	5	15	50977	50991	LSC	ndhC_trnV-UAC	IGS
	53	TTA	5	15	72154	72168	LSC	clpP_psbB	IGS
	54	TTC	4	12	34946	34957	LSC	psbC	Exon
	55	ATTAG	3	15	56974	56988	LSC	rbcL_accD	IGS
	56	TAATA	3	15	137954	137974	IRa	ycf15_rps12	IGS	Compound type
	57	TATAT	3	15	59217	59340	LSC	accD_psaI	IGS	Compound type
	58	TATAT	3	15	59217	59340	LSC	accD_psaI	IGS	Compound type
	59	TATAT	3	15	77365	77464	LSC	petD	Intron	Compound type
	60	TATTA	3	15	99522	99542	IRb	rps12_ycf15	IGS	Compound type
	61	TCCTA	3	15	46511	46525	LSC	rps4_trnT-UGU	IGS
Aster tataricus	1	A	10	10	7510	7519	LSC	trnQ-UUG_psbK	IGS
	2	A	10	10	11185	11194	LSC	psbM_trnD-GUC	IGS
	3	A	10	10	13371	13380	LSC	rpoB	Exon
	4	A	10	10	18432	18441	LSC	rpoC1	Exon
	5	A	10	10	29818	29837	LSC	trnR-UCU_trnG-UCC	IGS	Compound type
	6	A	10	10	35973	36021	LSC	psbZ_trnG-GCC	IGS	Compound type
	7	A	10	10	35973	36021	LSC	psbZ_trnG-GCC	IGS	Compound type
	8	A	10	10	69275	69338	LSC	rpl20_rps12	IGS	Compound type
	9	A	10	10	76733	76742	LSC	petB_petD	IGS
	10	A	10	10	95824	95833	IRb	ndhB	Intron
	11	A	10	10	117013	117022	SSC	ndhD_psaC	IGS
	12	A	10	10	120313	120358	SSC	ndhA	Intron	Compound type
	13	A	10	10	134567	134576	IRa	trnI-GAU	Intron
	14	A	10	10	152909	152918	IRa	rpl2_trnH-GUG	IGS
	15	A	11	11	120533	120543	SSC	ndhA	Intron
	16	A	16	16	35476	35491	LSC	trnS-UGA_psbZ	IGS
	17	A	18	18	60789	60806	LSC	ycf4_cemA	IGS
	18	T	10	10	9570	9579	LSC	trnC-GCA_petN	IGS
	19	T	10	10	9698	9707	LSC	trnC-GCA_petN	IGS
	20	T	10	10	26041	26050	LSC	atpI_atpH	IGS
	21	T	10	10	27997	28006	LSC	atpF_atpA	IGS
	22	T	10	10	35111	35120	LSC	psbC_trnS-UGA	IGS
	23	T	10	10	50798	50807	LSC	ndhC_trnV-UAC	IGS
	24	T	10	10	69275	69338	LSC	rpl20_rps12	IGS	Compound type
	25	T	10	10	84773	84782	IRb	rps19_rpl2	IGS
	26	T	10	10	103115	103124	IRb	trnI-GAU	Intron
	27	T	10	10	113924	113933	SSC	rpl32_trnL-UAG	IGS
	28	T	10	10	120313	120358	SSC	ndhA	Intron	Compound type
	29	T	10	10	141858	141867	IRa	ndhB	Intron
	30	T	11	11	54802	54812	LSC	atpB_rbcL	IGS
	31	T	11	11	59679	59689	LSC	psaI_ycf4	IGS
	32	T	11	11	71705	71715	LSC	clpP	Intron
	33	T	12	12	12685	12696	LSC	trnE-UUC_rpoB	IGS
	34	T	14	14	23212	23225	LSC	rpoC2_rps2	IGS
	35	T	14	14	65850	65863	LSC	psbE_petL	IGS
	36	T	17	17	78483	78499	LSC	rpoA	Exon
	37	TA	8	16	77445	77480	LSC	petD	Intron	Compound type
	38	AAT	4	12	29818	29837	LSC	trnR-UCU_trnG-UCC	IGS	Compound type
	39	AAT	4	12	32381	32409	LSC	trnT-GGU_psbD	IGS	Compound type
	40	AAT	5	15	30900	31042	LSC	trnG-UCC_trnT-GGU	IGS	Compound type
	41	AAT	5	15	46923	46937	LSC	trnT-UGU_trnL-UAA	IGS
	42	ATA	4	12	82179	82190	LSC	rpl16	Intron
	43	ATA	4	12	138043	138063	IRa	ycf15_rps12	IGS	Compound type
	44	ATA	6	18	30900	31042	LSC	trnG-UCC_trnT-GGU	IGS	Compound type
	45	ATT	4	12	46770	46804	LSC	trnT-UGU_trnL-UAA	IGS	Compound type
	46	ATT	4	12	58760	58771	LSC	accD_psaI	IGS
	47	ATT	4	12	59263	59435	LSC	accD_psaI	IGS	Compound type
	48	TAA	4	12	12329	12340	LSC	trnE-UUC_rpoB	IGS
	49	TAA	4	12	32381	32409	LSC	trnT-GGU_psbD	IGS	Compound type
	50	TAA	5	15	59263	59435	LSC	accD_psaI	IGS	Compound type
	51	TAT	4	12	46770	46804	LSC	trnT-UGU_trnL-UAA	IGS	Compound type
	52	TAT	4	12	48635	48646	LSC	trnF-GAA_ndhJ	IGS
	53	TAT	4	12	75653	75664	LSC	petB	Intron
	54	TAT	4	12	99628	99648	IRb	rps12_ycf15	IGS	Compound type
	55	TCT	4	12	127726	127769	SSC	ycf1	Exon	Compound type
	56	TTA	5	15	72232	72246	LSC	clpP_psbB	IGS
	57	TTA	5	15	77445	77480	LSC	petD	Intron	Compound type
	58	TTA	5	15	84403	84417	LSC	rpl22_rps19	IGS
	59	TTC	4	12	34911	34922	LSC	psbC	Exon
	60	TTC	5	15	127726	127769	SSC	ycf1	Exon	Compound type
	61	ATTA	4	16	30900	31042	LSC	trnG-UCC_trnT-GGU	IGS	Compound type
	62	AATTA	3	15	30900	31042	LSC	trnG-UCC_trnT-GGU	IGS	Compound type
	63	ATTAG	3	15	56946	56960	LSC	rbcL_accD	IGS
	64	TAAGA	3	15	59263	59435	LSC	accD_psaI	IGS	Compound type
	65	TAATA	3	15	138043	138063	IRa	ycf15_rps12	IGS	Compound type
	66	TATTA	3	15	61258	61272	LSC	ycf4_cemA	IGS
	67	TATTA	3	15	99628	99648	IRb	rps12_ycf15	IGS	Compound type
	68	TCCTA	3	15	46431	46445	LSC	rps4_trnT-UGU	IGS
	69	TTTGA	3	15	112747	112761	SSC	ndhF_rpl32	IGS
	70	CTTATA	3	18	30900	31042	LSC	trnG-UCC_trnT-GGU	IGS	Compound type

## Sheet: Table S5
Table S5. Distribution of longer dispersed repeats in the six Aster chloroplast genome sequences
Repeats were classified into forward (F), palindrome (P), reverse (R), and complement (C) repeats and by length.
Species	No	Repeat class	Repeat size (bp)	Position of the first copy					Position of the second copy
				Start	End	Region	Locus	Location	Start	End	Region	Locus	Location
Mainland A. spathulifolius	1	F	30	31003	31032	LSC	trnG-UCC_trnT-GGU	IGS	46818	46847	LSC	trnT-UGU_trnL-UAA	IGS
	2	F	30	46837	46866	LSC	trnT-UGU_trnL-UAA	IGS	46857	46886	LSC	trnT-UGU_trnL-UAA	IGS
	3	F	30	47016	47045	LSC	trnT-UGU_trnL-UAA	IGS	47039	47068	LSC	trnT-UGU_trnL-UAA	IGS
	4	F	30	91784	91813	IRb	ycf2	Exon	91802	91831	IRb	ycf2	Exon
	5	F	31	99484	99514	IRb	rps12_ycf15	IGS	99515	99545	IRb	rps12_ycf15	IGS
	6	F	32	8367	8398	LSC	psbI_trnS-GCU	IGS, tRNA	35314	35345	LSC	psbC_trnS-UGA	IGS, tRNA
	7	F	32	38532	38563	LSC	psaB	Exon	40756	40787	LSC	psaA	Exon
	8	F	32	107453	107484	IRb	rrn4.5S_rrn5S	IGS	107485	107516	IRb	rrn4.5S_rrn5S	IGS
	9	F	41	43591	43631	LSC	ycf3	Intron	98559	98599	IRb	rps12_ycf15	IGS
	10	F	42	91772	91813	IRb	ycf2	Exon	91790	91831	IRb	ycf2	Exon
	11	R	31	103	133	LSC	trnH-GUG_psbA	IGS	75583	75613	LSC	petB	Intron
	12	C	31	12352	12382	LSC	trnE-UUC_rpoB	IGS	118833	118863	SSC	ndhI_ndhG	IGS
	13	C	31	46824	46854	LSC	trnT-UGU_trnL-UAA	IGS	82140	82170	LSC	rpl16	Intron
	14	P	30	8369	8398	LSC	psbI_trnS-GCU	IGS, tRNA	45309	45338	LSC	trnS-GGA_rps4	tRNA, IGS
	15	P	30	30898	30927	LSC	trnG-UCC_trnT-GGU	IGS	50899	50928	LSC	ndhC_trnV-UAC	IGS
	16	P	30	35316	35345	LSC	psbC_trnS-UGA	IGS, tRNA	45309	45338	LSC	trnS-GGA_rps4	tRNA, IGS
	17	P	31	157	187	LSC	trnH-GUG_psbA	IGS	157	187	LSC	trnH-GUG_psbA	IGS
	18	P	31	31062	31092	LSC	trnG-UCC_trnT-GGU	IGS	46862	46892	LSC	trnT-UGU_trnL-UAA	IGS
	19	P	31	31475	31505	LSC	trnT-GGU_psbD	IGS	31948	31978	LSC	trnT-GGU_psbD	IGS
	20	P	32	10329	10360	LSC	petN_psbM	IGS	10339	10370	LSC	petN_psbM	IGS
	21	P	32	30872	30903	LSC	trnG-UCC_trnT-GGU	IGS	77383	77414	LSC	petD	Intron
	22	P	34	31000	31033	LSC	trnG-UCC_trnT-GGU	IGS	31004	31037	LSC	trnG-UCC_trnT-GGU	IGS
	23	P	35	36159	36193	LSC	psbZ_trnG-GCC	IGS	36159	36193	LSC	psbZ_trnG-GCC	IGS
	24	P	39	43593	43631	LSC	ycf3	Intron	117521	117559	SSC	ndhA	Intron
	25	P	39	98561	98599	IRb	rps12_ycf15	IGS	117521	117559	SSC	ndhA	Intron
	26	P	48	74448	74495	LSC	psbT_psbN	IGS, exon	74448	74495	LSC	psbT_psbN	IGS, exon
Island A. spathulifolius	1	F	30	27310	27339	LSC	atpF_atpA	IGS	27311	27340	LSC	atpF_atpA	IGS
	2	F	30	27313	27342	LSC	atpF_atpA	IGS	40910	40939	LSC	psaA_ycf3	IGS
	3	F	30	55364	55393	LSC	rbcL_accD	IGS	55390	55419	LSC	rbcL_accD	IGS
	4	F	30	65367	65396	LSC	psaJ_rpl33	IGS	96972	97001	IRb	ycf15_trnV-GAC	IGS
	5	F	30	89046	89075	IRb	ycf2	Exon	89064	89093	IRb	ycf2	Exon
	6	F	32	8208	8239	LSC	psbI_trnS-GCU	IGS, tRNA	34149	34180	LSC	psbC_trnS-UGA	IGS, tRNA
	7	F	32	24975	25006	LSC	atpI_atpH	IGS	25007	25038	LSC	atpI_atpH	IGS
	8	F	32	37349	37380	LSC	psaB	Exon	39573	39604	LSC	psaA	Exon
	9	F	41	42298	42338	LSC	ycf3	Intron	95812	95852	IRb	rps12_ycf15	IGS
	10	P	30	8210	8239	LSC	psbI_trnS-GCU	IGS, tRNA	43997	44026	LSC	trnS-GGA_rps4	tRNA, IGS
	11	P	30	27310	27339	LSC	atpF_atpA	IGS	27310	27339	LSC	atpF_atpA	IGS
	12	P	30	34151	34180	LSC	psbC_trnS-UGA	IGS, tRNA	43997	44026	LSC	trnS-GGA_rps4	tRNA, IGS
	13	P	34	33978	34011	LSC	psbC_trnS-UGA	IGS	33978	34011	LSC	psbC_trnS-UGA	IGS
	14	P	39	42300	42338	LSC	ycf3	Intron	114598	114636	SSC	ndhA	Intron
	15	P	39	95814	95852	IRb	rps12_ycf15	IGS	114598	114636	SSC	ndhA	Intron
	16	P	48	72138	72185	LSC	psbT_psbN	IGS, exon	72138	72185	LSC	psbT_psbN	IGS, exon
A. altaicus	1	F	30	51177	51206	LSC	ndhC_trnV-UAC	IGS	51203	51232	LSC	ndhC_trnV-UAC	IGS
	2	F	30	91499	91528	IRb	ycf2	Exon	91517	91546	IRb	ycf2	Exon
	3	F	31	99221	99251	IRb	rps12_ycf15	IGS	99252	99282	IRb	rps2_ycf15	IGS
	4	F	32	8437	8468	LSC	psbI_trnS-GCU	IGS, tRNA	35124	35155	LSC	psbC_trnS-UGA	IGS, tRNA
	5	F	32	38353	38384	LSC	psaB	Exon	40577	40608	LSC	psaA	Exon
	6	F	32	107190	107221	IRb	4.5S_5S	IGS	107222	107253	IRb	4.5S_5S	IGS
	7	F	34	31690	31723	LSC	trnT-GGU_psbD	IGS	46824	46857	LSC	trnT-UGU_trnL-UAA	IGS
	8	F	35	42182	42216	LSC	psaA_ycf3	IGS	42207	42241	LSC	psaA_ycf3	IGS
	9	F	39	43433	43471	LSC	ycf3	Intron	119422	119460	SSC	ndhA	Intron
	10	F	39	98289	98327	IRb	rps12_ycf15	IGS	119422	119460	SSC	ndhA	Intron
	11	F	41	43431	43471	LSC	ycf3	Intron	98287	98327	IRb	rps2_ycf15	IGS
	12	F	42	91487	91528	IRb	ycf2	Exon	91505	91546	IRb	ycf2	Exon
	13	R	34	77078	77111	LSC	petD	Intron	77078	77111	LSC	petD	Intron
	14	C	32	31123	31154	LSC	trnT-GGU_psbD	IGS	46676	46707	LSC	trnT-UGU_trnL-UAA	IGS
	15	P	30	8439	8468	LSC	psbI_trnS-GCU	IGS, tRNA	45121	45150	LSC	trnS-GGA	tRNA
	16	P	30	35126	35155	LSC	psbC_trnS-UGA	IGS, tRNA	45121	45150	LSC	trnS-GGA	tRNA
	17	P	31	46679	46709	LSC	trnT-UGU_trnL-UAA	IGS	46679	46709	LSC	trnT-UGU_trnL-UAA	IGS
	18	P	32	10426	10457	LSC	petN_psbM	IGS	10436	10467	LSC	petN_psbM	IGS
	19	P	39	10144	10182	LSC	petN_psbM	IGS	10144	10182	LSC	petN_psbM	IGS
	20	P	42	46846	46887	LSC	trnT-UGU_trnL-UAA	IGS	46846	46887	LSC	trnT-UGU_trnL-UAA	IGS
	21	P	48	74190	74237	LSC	psbT_psbN	IGS, exon	74190	74237	LSC	psbT_psbN	IGS, exon
A. hersileoides	1	F	30	30650	30679	LSC	trnG-UCC_trnT-GGU	IGS	58920	58949	LSC	accD_psaI	IGS
	2	F	30	35955	35984	LSC	trnG-GCC_trnfM-CAU	IGS	58888	58917	LSC	accD_psaI	IGS
	3	F	30	91355	91384	IRb	ycf2	Exon	91391	91420	IRb	ycf2	Exon
	4	F	31	30652	30682	LSC	trnG-UCC_trnT-GGU	IGS	58925	58955	LSC	accD_psaI	IGS
	5	F	31	46536	46566	LSC	trnT-UGU_trnL-UAA	IGS	46565	46595	LSC	trnT-UGU_trnL-UAA	IGS
	6	F	31	99088	99118	IRb	rps12_ycf15	IGS	99119	99149	IRb	rps12_ycf15	IGS
	7	F	32	8407	8438	LSC	psbI_trnS-GCU	IGS, tRNA	34941	34972	LSC	psbC_trnS-UGA	IGS, tRNA
	8	F	32	38155	38186	LSC	psaB	Exon	40379	40410	LSC	psaA	Exon
	9	F	32	71790	71821	LSC	clpP_psbB	IGS	71832	71863	LSC	clpP_psbB	IGS
	10	F	32	107057	107088	IRb	rrn4.5S_rrn5S	IGS	107089	107120	IRb	rrn4.5S_rrn5S	IGS
	11	F	40	46437	46476	LSC	trnT-UGU_trnL-UAA	IGS	46474	46513	LSC	trnT-UGU_trnL-UAA	IGS
	12	F	41	43219	43259	LSC	ycf3	Intron	98157	98197	IRb	rps12_ycf15	IGS
	13	F	42	91343	91384	IRb	ycf2	Exon	91379	91420	IRb	ycf2	Exon
	14	F	45	91358	91402	IRb	ycf2	Exon	91376	91420	IRb	ycf2	Exon
	15	F	60	91343	91402	IRb	ycf2	Exon	91361	91420	IRb	ycf2	Exon
	16	R	30	30638	30667	LSC	trnG-UCC_trnT-GGU	IGS	76969	76998	LSC	petD	Intron
	17	R	31	58936	58966	LSC	accD_psaI	IGS	75190	75220	LSC	petB	Intron
	18	R	31	76957	76987	LSC	petD	Intron	76966	76996	LSC	petD	Intron
	19	P	30	5482	5511	LSC	rps16	Intron	65227	65256	LSC	psbE_petL	IGS
	20	P	30	8409	8438	LSC	psbI_trnS-GCU	IGS, tRNA	44911	44940	LSC	trnS-GGA_rps4	tRNA, IGS
	21	P	30	34943	34972	LSC	psbC_trnS-UGA	IGS, tRNA	44911	44940	LSC	trnS-GGA_rps4	tRNA, IGS
	22	P	30	58972	59001	LSC	accD_psaI	IGS	76947	76976	LSC	petD	Intron
	23	P	31	141	171	LSC	trnH-GUG_psbA	IGS	141	171	LSC	trnH-GUG_psbA	IGS
	24	P	39	43221	43259	LSC	ycf3	Intron	117109	117147	SSC	ndhA	Intron
	25	P	39	98159	98197	IRb	rps12_ycf15	IGS	117109	117147	SSC	ndhA	Intron
	26	P	48	74090	74137	LSC	psbT_psbN	IGS, exon	74090	74137	LSC	psbT_psbN	IGS, exon
A. indicus	1	F	30	51364	51393	LSC	ndhC_trnV-UAC	IGS	51390	51419	LSC	ndhC_trnV-UAC	IGS
	2	F	30	59206	59235	LSC	accD_psaI	IGS	59287	59316	LSC	accD_psaI	IGS
	3	F	30	77397	77426	LSC	petD	Intron	77415	77444	LSC	petD	Intron
	4	F	30	91867	91896	IRb	ycf2	Exon	91885	91914	IRb	ycf2	Exon
	5	F	31	42376	42406	LSC	psaA_ycf3	IGS	42401	42431	LSC	psaA_ycf3	IGS
	6	F	31	59294	59324	LSC	accD_psaI	IGS	77374	77404	LSC	petD	Intron
	7	F	31	99589	99619	IRb	rps12_ycf15	IGS	99620	99650	IRb	rps12_ycf15	IGS
	8	F	31	127821	127851	SSC	ndhF_ycf1	Exon, IGS	127847	127877	SSC	ndhF_ycf1	IGS
	9	F	32	8481	8512	LSC	psbI_trnS-GCU	IGS, tRNA	35288	35319	LSC	psbC_trnS-UGA	IGS, tRNA
	10	F	32	38522	38553	LSC	psaB	Exon	40746	40777	LSC	psaA	Exon
	11	F	32	107558	107589	IRb	rrn4.5S_rrn5S	IGS	107590	107621	IRb	rrn4.5S_rrn5S	IGS
	12	F	41	43621	43661	LSC	ycf3	Intron	98650	98690	IRb	rps12_ycf15	IGS
	13	F	42	91855	91896	IRb	ycf2	Exon	91873	91914	IRb	ycf2	Exon
	14	R	30	59302	59331	LSC	accD_psaI	IGS	77379	77408	LSC	petD	Intron
	15	R	31	31387	31417	LSC	trnT-GGU_psbD	IGS	31387	31417	LSC	trnT-GGU_psbD	IGS
	16	R	31	50976	51006	LSC	ndhC_trnV-UAC	IGS	75574	75604	LSC	petB	Intron
	17	R	31	59278	59308	LSC	accD_psaI	IGS	59290	59320	LSC	accD_psaI	IGS
	18	R	31	77410	77440	LSC	petD	Intron	77412	77442	LSC	petD	Intron
	19	R	32	59202	59233	LSC	accD_psaI	IGS	59289	59320	LSC	accD_psaI	IGS
	20	R	32	77386	77417	LSC	petD	Intron	77386	77417	LSC	petD	Intron
	21	R	39	59379	59417	LSC	accD_psaI	IGS	59379	59417	LSC	accD_psaI	IGS
	22	R	41	77397	77437	LSC	petD	Intron	77397	77437	LSC	petD	Intron
	23	C	30	31097	31126	LSC	trnG-UCC_trnT-GGU	IGS	31392	31421	LSC	trnT-GGU_psbD	IGS
	24	C	30	43970	43999	LSC	ycf3	Intron	50977	51006	LSC	ndhC_trnV-UAC	IGS
	25	C	30	50891	50920	LSC	ndhC_trnV-UAC	IGS	59363	59392	LSC	accD_psaI	IGS
	26	C	31	77433	77463	LSC	petD	Intron	77434	77464	LSC	petD	Intron
	27	C	32	132	163	LSC	trnH-GUG_psbA	IGS	59197	59228	LSC	accD_psaI	IGS
	28	C	32	30950	30981	LSC	trnG-UCC_trnT-GGU	IGS	77354	77385	LSC	petD	Intron
	29	C	33	59255	59287	LSC	accD_psaI	IGS	77379	77411	LSC	petD	Intron
	30	C	33	59289	59321	LSC	accD_psaI	IGS	59290	59322	LSC	accD_psaI	IGS
	31	P	30	8483	8512	LSC	psbI_trnS-GCU	IGS, tRNA	45323	45352	LSC	trnS-GGA	tRNA
	32	P	30	35290	35319	LSC	psbC_trnS-UGA	IGS, tRNA	45323	45352	LSC	trnS-GGA	tRNA
	33	P	31	30970	31000	LSC	trnG-UCC_trnT-GGU	IGS	50976	51006	LSC	ndhC_trnV-UAC	IGS
	34	P	31	30981	31011	LSC	trnG-UCC_trnT-GGU	IGS	30981	31011	LSC	trnG-UCC_trnT-GGU	IGS
	35	P	31	31376	31406	LSC	trnT-GGU_psbD	IGS	46897	46927	LSC	trnT-UGU_trnL-UAA	IGS
	36	P	32	10458	10489	LSC	petN_psbM	IGS	10468	10499	LSC	petN_psbM	IGS
	37	P	32	31068	31099	LSC	trnG-UCC_trnT-GGU	IGS	31120	31151	LSC	trnG-UCC_trnT-GGU	IGS
	38	P	32	36148	36179	LSC	psbZ_trnG-GCC	IGS	36148	36179	LSC	psbZ_trnG-GCC	IGS
	39	P	32	59302	59333	LSC	accD_psaI	IGS	77378	77409	LSC	petD	Intron
	40	P	37	84310	84346	LSC	rpl22_rps19	IGS	84310	84346	LSC	rpl22_rps19	IGS
	41	P	39	43623	43661	LSC	ycf3	Intron	117614	117652	SSC	ndhA	Intron
	42	P	39	98652	98690	IRb	rps12_ycf15	IGS	117614	117652	SSC	ndhA	Intron
	43	P	43	120598	120640	SSC	psaC_ndhD	IGS	120598	120640	SSC	psaC_ndhD	IGS
	44	P	48	74460	74507	LSC	psbT_psbN	IGS, exon	74460	74507	LSC	psbT_psbN	IGS, exon
A. tataricus	1	F	30	51329	51358	LSC	ndhC_trnV-UAC	IGS	51355	51384	LSC	ndhC_trnV-UAC	IGS
	2	F	30	91955	91984	IRb	ycf2	Exon	91991	92020	IRb	ycf2	Exon
	3	F	31	77442	77472	LSC	petD	Intron	84400	84430	LSC	rpl22_rps19	IGS
	4	F	31	99695	99725	IRb	rps12_ycf15	IGS	99726	99756	IRb	rps12_ycf15	IGS
	5	F	32	8443	8474	LSC	psbI_trnS-GCU	IGS, tRNA	35254	35285	LSC	psbC_trnS-UGA	IGS, tRNA
	6	F	32	38469	38500	LSC	psaB	Exon	40693	40724	LSC	psaA	Exon
	7	F	32	107665	107696	IRb	rrn4.5S_rrn5S	IGS	107697	107728	IRb	rn4.5_rrn5S	IGS
	8	F	35	42298	42332	LSC	psaA_ycf3	IGS	42323	42357	LSC	psaA_ycf3	IGS
	9	F	39	43549	43587	LSC	ycf3	Intron	119939	119977	SSC	ndhA	Intron
	10	F	39	46819	46857	LSC	trnT-UGU_trnL-UAA	IGS	46838	46876	LSC	trnT-UGU_trnL-UAA	IGS
	11	F	39	98758	98796	IRb	rps12_ycf15	IGS	119939	119977	SSC	ndhA	Intron
	12	F	39	112371	112409	SSC	ndhF_rpl32	IGS	112390	112428	SSC	ndhF_rpl32	IGS
	13	F	40	84373	84412	LSC	rpl22_rps19	IGS	84418	84457	LSC	rpl22_rps19	IGS
	14	F	41	43547	43587	LSC	ycf3	Intron	98756	98796	IRb	rps12_ycf15	IGS
	15	F	41	82264	82304	LSC	rpl16	Intron	82313	82353	LSC	rpl16	Intron
	16	F	42	91943	91984	IRb	ycf2	Exon	91979	92020	IRb	ycf2	Exon
	17	F	45	91958	92002	IRb	ycf2	Exon	91976	92020	IRb	ycf2	Exon
	18	F	60	91943	92002	IRb	ycf2	Exon	91961	92020	IRb	ycf2	Exon
	19	R	30	46820	46849	LSC	trnT-UGU_trnL-UAA	IGS	46834	46863	LSC	trnT-UGU_trnL-UAA	IGS
	20	R	30	77434	77463	LSC	petD	Intron	84399	84428	LSC	rpl22_rps19	IGS
	21	R	31	31372	31402	LSC	trnT-GGU_psbD	IGS	31372	31402	LSC	trnT-GGU_psbD	IGS
	22	R	32	30920	30951	LSC	trnG-UCC_trnT-GGU	IGS	30920	30951	LSC	trnG-UCC_trnT-GGU	IGS
	23	R	32	46864	46895	LSC	trnT-UGU_trnL-UAA	IGS	75623	75654	LSC	petB	Intron
	24	R	33	30932	30964	LSC	trnG-UCC_trnT-GGU	IGS	30932	30964	LSC	trnG-UCC_trnT-GGU	IGS
	25	R	38	46801	46838	LSC	trnT-UGU_trnL-UAA	IGS	46801	46838	LSC	trnT-UGU_trnL-UAA	IGS
	26	R	39	59474	59512	LSC	accD_psaI	IGS	59474	59512	LSC	accD_psaI	IGS
	27	C	30	50868	50897	LSC	ndhC_trnV-UAC	IGS	59462	59491	LSC	accD_psaI	IGS
	28	C	32	154	185	LSC	trnH-GUG_psbA	IGS	30983	31014	LSC	trnG-UCC_trnT-GGU	IGS
	29	C	32	31009	31040	LSC	trnG-UCC_trnT-GGU	IGS	31011	31042	LSC	trnG-UCC_trnT-GGU	IGS
	30	P	30	8445	8474	LSC	psbI_trnS-GCU	IGS, tRNA	45243	45272	LSC	trnS-GGA	tRNA
	31	P	30	31044	31073	LSC	trnG-UCC_trnT-GGU	IGS	31096	31125	LSC	trnG-UCC_trnT-GGU	IGS
	32	P	30	35256	35285	LSC	psbC_trnS-UGA	IGS, tRNA	45243	45272	LSC	trnS-GGA	tRNA
	33	P	31	181	211	LSC	trnH-GUG_psbA	IGS	181	211	LSC	trnH-GUG_psbA	IGS
	34	P	31	46769	46799	LSC	trnT-UGU_trnL-UAA	IGS	46904	46934	LSC	trnT-UGU_trnL-UAA	IGS
	35	P	32	10421	10452	LSC	petN_psbM	IGS	10431	10462	LSC	petN_psbM	IGS
	36	P	32	30920	30951	LSC	trnG-UCC_trnT-GGU	IGS	84399	84430	LSC	rpl22_rps19	IGS
	37	P	32	31316	31347	LSC	trnT-GGU_psbD	IGS	59398	59429	LSC	accD_psaI	IGS
	38	P	32	59378	59409	LSC	accD_psaI	IGS	59382	59413	LSC	accD_psaI	IGS
	39	P	35	30913	30947	LSC	trnG-UCC_trnT-GGU	IGS	77445	77479	LSC	petD	Intron
	40	P	35	36099	36133	LSC	psbZ_trnG-GCC	IGS	36099	36133	LSC	psbZ_trnG-GCC	IGS
	41	P	48	74533	74580	LSC	psbT_psbN	IGS, exon	74533	74580	LSC	psbT_psbN	IGS, exon

## Sheet: Table S6
Table S6. Accession numbers of all the species used for phylogenetic analysis and positive selected analysis.
Species	GenBank ID
Artemisia annua	NC_034683.1
Artemisia argyi	NC_030785.1
Artimisia frigida	NC_020607.1
Chrysanthemum boreale	NC_037388.1
Chrysanthemum indicum	NC_020320.1
Aster alticus	NC_034996.1
Aster hersileoides	MK290823
Aster indicus	NC_040126.1
Aster spathulifolius	KF279514.1
Aster tataricus	MH669275
Conyza bonariensis	NC_035884.1
Diplostephium hartwegii	NC_034832.1
Diplostephium jenesanum	NC_034829.1
Llerasia caucana	NC_034821.1
Oritrophium peruvianum	NC_034849.1
Ambrosia trifida	MG029118
Echinacea purpurea	NC_034327
Helianthus annuus	NC_007977.1
Anaphalis sinica	KX148081
Helichrysum italicum	MK089797
Leontopodium leiolepis	KM267636
Pluchea indica	MG452144
Lactuca sativa	NC_007578.1

## Sheet: Table S7
Table S7. Pairwise sequence divergence of the Aster sepcies chloroplast genomes. The number of base substitutions per site from between sequences are shown. Standard error estimate(s) are shown above the diagonal. Analyses were conducted using the Kimura 2-parameter model in MEGA X.
	Mainland A. spathulifolius	Island A. spathulifolius	A. altaicus	A. hersileoides	A. indicus	A. tataricus
Mainland A. spathulifolius	-	0.000145301	0.000111825	0.000176044	0.000122953	9.16647e-05
Island A. spathulifolius	0.0121428	-	0.000142844	0.000223842	0.000156936	0.000159547
A. altaicus	0.0037689	0.0131761	-	0.000114644	9.31658e-05	6.97702e-05
A. hersileoides	0.00433899	0.0140423	0.0056336	-	0.000110226	0.000142467
A. indicus	0.00295981	0.0127886	0.00256285	0.00494416	-	4.71461e-05
A. tataricus	0.0028709	0.0126835	0.00252187	0.00491675	0.00117013	-

## Sheet: Table S8
Table S8. The potential positive selection test based on the branch-site model.
No	Gene name	Null hypothesis			Alternative hypothesis			Significance test
		lnL	df	Omega (w=1)	lnL	df	Omega (w > 1)	ΔLRT=2X(lnL1-lnL0)	p-value	BEB*
1	accD	-3659.66	49	1	-3659.48	50	365.406	0.34933	0.5545	17P-0.916
2	atpA	-3146.31	49	1	-3146.31	50	1	0	1
3	atpB	-3181.23	49	1	-3181.23	50	1	0	1
4	atpE	-745.72	49	1	-745.72	50	2.48262	5.2e-05	0.9942
5	atpF	-1109.27	49	1	-1109.27	50	2.63779	-2e-06	Invalid
6	atpH	-383.757	49	1	-383.757	50	1	9.8e-05	0.9921
7	atpI	-1424.27	49	1	-1424.27	50	1	-4e-05	Invalid
8	ccsA	-2317.75	49	1	-2317.75	50	2.89847	-5.2e-05	Invalid
9	cemA	-1414.89	49	1	-1414.89	50	1	0	1
10	clpP	-1091.17	49	1	-1091.17	50	1	8e-06	0.9977
11	infA	-434.619	49	1	-434.619	50	1	4e-05	0.995
12	matK	-3918.77	49	1	-3918.77	50	1	0	1
13	ndhA	-2350.66	49	1	-2350.66	50	1	0	1
14	ndhB	-2244.66	49	1	-2244.66	50	2.79909	-7.2e-05	Invalid
15	ndhC	-664.228	49	1	-664.228	50	1	0	1
16	ndhD	-3301.74	49	1	-3301.74	50	2.93101	-8.6e-05	Invalid
17	ndhE	-575.598	49	1	-575.598	50	2.65201	0	1
18	ndhF	-5702.52	49	1	-5702.05	50	999	0.945596	0.3308	529I-0.842, 674L-0.501
19	ndhG	-1152.47	49	1	-1152.47	50	1	8e-06	0.9977
20	ndhH	-2341.19	49	1	-2341.19	50	1	7.4e-05	0.9931
21	ndhI	-971.561	49	1	-971.241	50	1	0.638926	0.4241
22	ndhJ	-927.405	49	1	-927.405	50	2.05009	0	1
23	ndhK	-1253.83	49	1	-1253.83	50	1	0.000174	0.9895
24	petA	-1987.75	49	1	-1987.75	50	2.09619	-2.6e-05	Invalid
25	petB	-1232.5	49	1	-1232.5	50	1	0	1
26	petD	-981.623	49	1	-981.623	50	2.57055	-8e-06	Invalid
27	petG	-182.941	49	1	-182.941	50	2.35143	-2.6e-05	Invalid
28	petL	-197.074	49	1	-197.074	50	2.19614	2e-06	0.9989
29	petN	-127.644	49	1	-127.644	50	2.04555	-3.8e-05	Invalid
30	psaA	-4093.82	49	1	-4093.82	50	1	0	1
31	psaB	-3970.75	49	1	-3970.75	50	1	-2e-06	Invalid
32	psaC	-464.499	49	1	-464.499	50	2.95233	0	1
33	psaI	-222.657	49	1	-222.657	50	1	0	1
34	psaJ	-235.096	49	1	-235.096	50	2.72805	0	1
35	psbA	-1871.77	49	1	-1871.77	50	1	-9.2e-05	Invalid
36	psbB	-2940.11	49	1	-2940.11	50	2.08966	-3.6e-05	Invalid
37	psbC	-2644.08	49	1	-2644.08	50	1	4.2e-05	0.9948
38	psbD	-1882.88	49	1	-1882.88	50	2.38169	-5.4e-05	Invalid
39	psbE	-384.811	49	1	-384.811	50	2.74093	0	1
40	psbF	-168.184	49	1	-168.185	50	1	-0.0022	Invalid
41	psbH	-465.23	49	1	-465.23	50	1	0	1
42	psbI	-149.511	49	1	-149.517	50	2.04856	-0.012204	Invalid
43	psbJ	-168.567	49	1	-168.567	50	3.0026	-5.2e-05	Invalid
44	psbK	-292.059	49	1	-292.059	50	1	0	1
45	psbL	-189.882	49	1	-189.882	50	2.70391	-3.4e-05	Invalid
46	psbM	-187.37	49	1	-186.947	50	1	0.846332	0.357601
47	psbN	-200.908	49	1	-200.909	50	2.20614	-6.2e-05	Invalid
48	psbT	-234.646	49	1	-235.238	50	2.73427	-1.18463	Invalid
49	psbZ	-289.503	49	1	-289.503	50	2.21051	-4e-06	Invalid
50	rbcL	-2831.35	49	1	-2831.35	50	2.32562	-3e-05	Invalid
51	rpl14	-631.476	49	1	-631.476	50	2.3887	-4e-06	Invalid
52	rpl16	-952.816	49	1	-952.816	50	1	4e-06	0.9984
53	rpl2	-1247.52	49	1	-1247.52	50	2.08983	-0.00019	Invalid
54	rpl20	-670.014	49	1	-670.014	50	2.74866	0	1
55	rpl22	-952.588	49	1	-952.588	50	1	2.8e-05
56	rpl23	-443.307	49	1	-443.307	50	2.58386	-6e-06	Invalid
57	rpl32	-372.847	49	1	-372.847	50	1	-2e-06	Invalid
58	rpl33	-380.163	49	1	-380.163	50	2.00673	0	1
59	rpl36	-195.23	49	1	-195.23	50	2.91929	0	1
60	rpoA	-2051.65	49	1	-2051.65	50	2.98757	-4e-05	Invalid
61	rpoB	-6397.78	49	1	-6397.78	50	2.0985	-6.4e-05	Invalid
62	rpoC1	-3655.13	49	1	-3655.13	50	1	-2e-06	Invalid
63	rpoC2	-9310.41	49	1	-9310.41	50	2.18589	-6.2e-05	Invalid
64	rps11	-807.105	49	1	-807.105	50	1	0	1
65	rps12	-657.844	49	1	-657.844	50	2.36825	2e-06	0.9989
66	rps14	-560.022	49	1	-560.022	50	1	1.2e-05	0.9972
67	rps15	-616.986	49	1	-617.521	50	6.7481	-1.06949	Invalid
68	rps16	-444.802	49	1	-444.802	50	2.09334	2e-06	1
69	rps18	-512.503	49	1	-512.503	50	2.18089	0	1
70	rps2	-1321.73	49	1	-1321.73	50	2.76969	-2.4e-05	Invalid
71	rps3	-1305.27	49	1	-1305.27	50	1	1.8e-05	0.9966
72	rps4	-1214.23	49	1	-1214.23	50	1	0	1
73	rps7	-703.715	49	1	-703.714	50	2.72416	0.001018	0.9745
74	rps8	-852.926	49	1	-852.926	50	2.3895	-4e-06	Invalid
75	ycf2	-10189.5	49	1	-10189.5	50	2.97196	-9.4e-05	Invalid
76	ycf3	-448.266	49	1	-448.266	50	2.46649	-0.000122	Invalid
77	ycf4	-1053.48	49	1	-1053.48	50	1	1.8e-05	0.9966
*The sites under positive selection were retrieved using the Bayes Empirical Bayes (BEB) method. Number behind hyphen is the posterior probability of BEB analysis.
